# Supplementary material for: Data-driven design of electrolyte additives supporting high-performance 5 V LiNi0.5Mn1.5O4 positive electrodes
Source: Nat Commun. 2025 Apr 10;16:3413. doi: 10.1038/s41467-025-57961-w (PMC11986164; doi:10.1038/s41467-025-57961-w)
Supplement: Supplementary file 3 — Source Data [file 41467_2025_57961_MOESM3_ESM.xlsx]

## Sheet: Fig3
Name	Additive1_wt%	Additive2_wt%	ASI(Ωcm2)	deltaASI(Ωcm2)	Q(mAhg-1)
LiDFOB_1+LDF_1	1	1	50.79	17.2	87.057
VC_1+LDF_1	1	1	65.58	7.24	75.883
PBE_1+LDF_1	1	1	71.36	27.6	82.24
tVCBO_0.25+LDF_1	0.25	1	61.18	25.82	93.334
LiDFOB_1+MS_1	1	1	44.21	15.23	90.903
VC_1+MS_1	1	1	51.01	14.84	90.196
PBE_1+MS_1	1	1	71.76	27.13	83.83
tVCBO_0.25+MS_1	0.25	1	51.26	18.82	94.367
LiDFOB_1+TMSPi_1	1	1	49.01	20.61	92.98
VC_1+TMSPi_1	1	1	60.01	23.36	92.011
PBE_1+TMSPi_1	1	1	77.95	34.86	86.013
tVCBO_0.25+TMSPi_1	0.25	1	59.62	22.97	88.058
tVCBO_0.25+None	0.25	0	50.15	18.13	89.966
LiDFOB_1+None	1	0	45.78	17.41	91.235
None+TMSPi_2	0	2	50.29	16.13	90.96
None+PTSI_0.5	0	0.5	69.53	40.64	79.961
None+DEPP_2	0	2	143.07	88.09	33.216
None+DPDMS_1	0	1	72.92	38.53	71.673
None+SA_3	0	3	81.72	23.59	79.728
None+TPP_10	0	10	105.1	56.75	37.072
PES_1+None	1	0	118.84	76.32	56.982
None+TMSPa_1	0	1	50.99	17.34	83.502
Li2C2O4_1+MS_1	1	1	60.09	19.49	91.579
LiBOB_1+LDF_1	1	1	54.77	15.8	92.042
Baseline	0	0	54.47	19.35	91.942
ADM_1+LiOtC4F9_1	1	1	118.4	79.63	42.188
LiBOB_1+LiBFEP_1	1	1	180.22	93.71	50.021
LiDFOB_1+LiBFEP_1	1	1	111.47	53.19	66.744
ADM_1+TMSPi_1	1	1	129.23	45.85	91.47

## Sheet: Fig4b
Corr. Coef.	ASI	deltaASI	Q
C_2_inRing	0.521916	0.426315	-0.426566
C_4	0.44461	0.473505	-0.434357
C_2	0.442659	0.526476	-0.21449
O[-1]_1	0.366878	0.363587	-0.263231
N_3_inRing	0.35783	0.3253	-0.081325
P_4	0.278037	0.30436	-0.435976
S_4_inRing	0.248465	0.248465	-0.225877
O_2	0.212073	0.312149	-0.17742
B_3_inRing	0.203873	0.246459	0.0978589
C_3_inRing	0.197963	0.0965673	-0.177633
O_1	0.108676	-0.0862349	-0.0832092
S_4	0.0451754	0.158114	-0.112938
N_2	0.0451754	0.158114	-0.112938
P_3	0.0425114	0.122591	0.157193
C_3	-0.0225877	-0.0677631	0.180702
O_2_inRing	-0.0389033	-0.215504	0.205266
C_1	-0.0401433	0.117771	0.19407
F_1	-0.076398	-0.11486	0.0479463
P[-1]_4	-0.0981981	-0.305505	0.141842
Si_4	-0.142617	-0.0535208	0.23864
Li[+1]	-0.173567	-0.245819	0.183431
N_2_inRing	-0.239046	-0.119523	0.358569
P[-1]_6_inRing	-0.261861	-0.327327	0.294594
B[-1]_4_inRing	-0.279311	-0.173366	0.125209

## Sheet: Fig5
dataset	ASI(Ωcm2)_True	ASI(Ωcm2)_Predicted	ASI(Ωcm2)_Std	deltaASI(Ωcm2)_True	deltaASI(Ωcm2)_Predicted	deltaASI(Ωcm2)_Std	Q(mAhg-1)_True	Q(mAhg-1)_Predicted	Q(mAhg-1)_Std
Train	50.79	62.5188	5.95146	7.24	21.8114	6.2901	87.057	87.5364	3.53721
Train	61.18	71.5162	6.14959	27.6	27.3872	6.52207	75.883	86.7037	3.51126
Train	44.21	60.971	5.86021	15.23	22.7123	6.27507	82.24	80.8938	3.63566
Train	71.76	73.4966	6.10479	14.84	22.552	6.19353	93.334	89.1988	3.71659
Train	51.26	66.2835	6.14958	27.13	27.6809	6.48682	90.903	88.5404	3.58205
Train	49.01	56.4565	5.55845	18.82	24.3646	6.40594	83.83	80.5686	3.67841
Train	77.95	76.9827	6.06156	20.61	23.3621	5.94377	94.367	90.0845	3.70475
Train	50.15	65.6982	6.14958	23.36	24.2424	5.89172	86.013	81.8369	3.62546
Train	45.78	56.7022	5.57371	34.86	32.5175	6.15639	91.235	88.9173	3.50975
Train	50.29	57.574	5.64351	22.97	29.8929	6.16037	90.96	87.4767	3.72225
Train	69.53	75.9208	6.14958	17.41	23.5125	5.97426	79.961	80.283	3.99578
Train	143.07	114.92	6.14952	16.13	23.8195	6.02533	33.216	42.467	4.17682
Train	81.72	80.1726	6.02494	88.09	65.8791	6.76023	71.673	76.9886	3.72583
Train	105.1	94.449	6.10152	38.53	34.895	6.28513	79.728	83.0008	3.60937
Train	118.84	101.93	6.14958	23.59	29.1634	6.07714	37.072	44.2601	4.17861
Train	50.99	55.2751	5.46858	56.75	50.0597	6.76548	56.982	57.2947	4.17862
Train	60.09	62.8125	5.86515	76.32	60.0318	6.76548	83.502	83.9793	3.84495
Train	54.77	63.2981	5.95147	19.49	31.0737	6.76548	91.579	87.9286	3.67159
Train	54.47	57.3258	5.61327	15.8	22.2278	6.37693	92.042	87.1389	3.58724
Train	118.4	110.532	5.84649	19.35	23.498	5.97693	91.942	88.1412	3.56877
Train	180.22	132.355	5.9502	79.63	66.2947	6.56458	42.188	47.6103	4.17855
Train	111.47	119.46	5.94757	93.71	66.7876	6.31705	50.021	58.0535	3.85879
Train	129.23	111.301	5.84526	53.19	66.31	6.31101	66.744	58.5871	3.85879
Test	65.58	65.2893	6.26045	45.85	35.2223	6.32552	91.47	87.5367	3.84214
Test	71.36	76.2608	7.10342	17.2	22.1491	6.38082	90.196	87.4486	3.56782
Test	51.01	62.4948	6.02836	25.82	25.866	6.86278	92.98	89.111	3.55443
Test	60.01	55.2255	5.47609	18.13	29.9569	6.20374	92.011	88.1232	3.5356
Test	59.62	66.0968	6.20319	40.64	43.0638	7.86283	88.058	89.9404	3.74776
Test	72.92	57.1379	5.59071	17.34	23.3889	5.95614	89.966	89.8672	3.72397

## Sheet: SuppFig1
SuppFig1 top
Cycle	146	150	151	158	209	217	218	219							158t3 Efficiency (%)	146t1 Efficiency (%)	150t2 Efficiency (%)	151t1 Efficiency (%)	209	217	218	219
	mAh/g
	0.25wt% tVCBO + 0.1M LDF	0.25wt% tVCBO + 1 wt% MS	1wt% LiDFOB + 1 wt% TMSPi	Baseline	New_Baseline	New_0.25wt% tVCBO + 0.1M LDF	New_0.25wt% tVCBO + 1wt% MS	New_1wt% LiDFOB + 1wt% TMSPi							Baseline	0.25wt% tVCBO + 0.1M LDF	0.25wt% tVCBO + 1 wt% MS	1wt% LiDFOB + 1 wt% TMSPi	New_Baseline	New_0.25wt% tVCBO + 0.1M LDF	New_0.25wt% tVCBO + 1wt% MS	New_1wt% LiDFOB + 1wt% TMSPi
1	113.711	101.856	112.456	115.31	120.832	97.5553	114.844	104.996						1	80.492	79.982	80.923	84.387	81.427	79.191	79.36	78.9388
2	114.712	104.791	114.688	116.164	120.192	102.416	115.484	105.593						2	96.312	96.108	97.702	97.8	96.246	99.235	96.293	94.4063
3	114.911	106.506	115.623	117.023	119.987	105.729	115.78	106.517						3	97.09	97.261	98.015	97.035	96.546	98.968	96.913	95.8767
4	115.011	107.905	115.631	117.239	119.48	106.978	115.652	107.816						4	97.511	97.263	98.203	96.869	96.529	98.948	97.191	96.8317
5	114.722	109.144	115.303	117.185	118.482	107.827	115.385	108.782						5	96.997	96.411	100.023	96.693	95.651	100.319	96.388	97.3054
6	113.947	111.63	114.106	115.987	116.514	109.272	114.542	110.851						6	94.82	94.915	90.357	91.733	94.387	86.649	93.617	94.967
														7	98.936	98.94	99.818	98.724	97.828	102.199	98.79	95.2879
8	114.233	112.654	114.427	116.343	116.227	107.585	113.888	111.732						8	100.043	99.74	99.402	99.395	98.999	96.695	99.388	28.6812
9	113.966	111.451	114.118	116.055	115.759	106.077	113.455	109.878						9	99.2	99.123	99.241	98.934	98.519	100.669	98.843	99.6216
10	113.74	111.309	113.885	115.784	115.296	106.802	113.126	109.538						10	99.151	99.107	99.266	98.934	98.482	97.71	98.828	99.0751
11	113.533	111.248	113.641	115.505	114.804	106.155	112.798	109.397						11	99.138	99.112	99.257	98.92	98.51	98.281	98.819	99.0848
12	113.311	111.137	113.382	115.219	114.336	105.602	112.467	109.279						12	99.15	99.125	99.24	98.932	98.528	98.621	98.829	99.0907
13	113.1	111	113.12	114.934	113.867	105.497	112.151	109.148						13	99.151	99.131	99.249	98.936	98.553	101.067	98.842	99.1132
14	112.88	110.841	112.846	114.641	113.414	106.032	111.842	108.993						14	99.156	99.143	99.258	98.95	98.56	96.528	98.848	99.1316
15	112.659	110.698	112.573	114.352	112.95	104.871	111.519	108.845						15	99.172	99.157	99.254	98.958	98.557	100.957	98.856	99.1376
16	112.441	110.538	112.293	114.069	112.473	105.77	111.224	108.687						16	99.164	99.166	99.253	98.975	98.6	97.153	98.864	99.152
17	112.213	110.319	112.022	113.777	112.038	104.594	110.91	108.52						17	99.179	99.176	99.259	98.989	98.624	97.872	98.874	99.1706
18	111.99	110.119	111.746	113.489	111.603	104.009	110.606	108.348						18	99.189	99.175	99.26	98.98	98.62	101.215	98.889	99.181
19	111.761	109.921	111.465	113.202	111.159	104.505	110.313	108.179						19	99.195	99.185	99.267	98.995	98.648	98.916	98.888	99.1957
20	111.528	109.706	111.195	112.914	110.734	104.162	110.011	107.995						20	99.201	99.215	99.274	99.016	98.661	98.935	98.888	99.2189
21	111.306	109.493	110.924	112.63	110.309	103.864	109.714	107.809						21	99.2	99.229	99.273	99.011	98.675	98.865	98.92	99.2212
22	111.079	109.28	110.65	112.348	109.893	103.545	109.436	107.625						22	99.217	99.219	99.276	99.049	98.699	98.786	98.913	99.2361
23	110.845	109.059	110.395	112.068	109.487	103.216	109.139	107.456						23	99.24	99.224	99.287	99.065	98.705	99.194	98.91	99.2597
24	110.615	108.841	110.13	111.79	109.071	103.011	108.853	107.275						24	99.237	99.237	99.286	99.117	98.719	98.736	98.93	99.2665
25	110.391	108.616	109.901	111.514	108.68	102.599	108.568	107.084						25	99.257	99.233	99.357	99.067	98.74	97.046	98.937	99.2776
26	110.154	108.361	109.641	111.242	108.288	101.648	108.288	106.907						26	99.271	99.245	99.318	99.074	98.748	100.625	98.957	99.2887
27	109.926	108.215	109.384	110.969	107.901	101.805	108.028	106.707						27	98.01	97.301	98.624	97.695	95.909	96.704	96.837	99.2957
28	108.151	106.987	107.224	108.946	104.409	100.557	106.377	105.98						28	94.508	95.181	92.035	92.608	93.773	89.229	93.066	99.2983
														29	99.114	98.989	99.699	99.207	98.041	100.046	98.956	96.3456
30	107.483	106.624	106.873	108.338	103.817	98.283	105.256	104.818						30	100.229	99.905	99.406	99.56	99.028	100.127	99.589	95.6254
31	107.278	105.831	106.576	108.127	103.439	98.253	105.026	104.158						31	99.427	99.324	99.376	99.163	98.757	99.228	98.906	24.4481
32	107.067	105.539	106.343	107.879	103.081	98.4818	104.755	103.932						32	99.354	99.287	99.44	99.166	98.763	99.269	98.525	99.8583
33	106.835	105.366	106.118	107.627	102.718	98.3388	104.3	103.753						33	99.328	99.27	99.415	99.173	98.762	98.965	99.057	99.3056
34	106.594	105.199	105.897	107.369	102.35	98.0673	104.232	103.536						34	99.315	99.277	99.409	99.181	98.771	99.101	99.044	99.3125
35	106.368	105.031	105.676	107.118	101.992	97.7768	103.985	103.35						35	99.336	99.281	99.408	99.182	98.819	99.226	99.037	99.3285
36	106.135	104.863	105.456	106.87	101.658	97.5776	103.747	103.15						36	99.328	99.29	99.416	99.202	98.819	98.993	99.042	99.3225
37	105.91	104.698	105.24	106.62	101.314	97.2254	103.512	102.964						37	99.329	99.306	99.417	99.225	98.834	99.263	99.036	99.3567
38	105.692	104.534	105.032	106.381	100.984	97.0261	103.269	102.787						38	99.351	99.312	99.429	99.225	98.848	98.993	99.046	99.3641
39	105.473	104.369	104.822	106.146	100.654	96.7678	103.029	102.551						39	99.337	99.321	99.436	99.242	98.851	99.373	99.058	99.3761
40	105.256	104.209	104.618	105.9	100.325	96.5992	102.796	102.353						40	99.337	99.332	99.441	99.256	98.872	98.943	99.068	99.3747
41	105.041	104.046	104.413	105.662	100.01	96.275	102.563	102.155						41	99.349	99.334	99.451	99.279	98.881	99.319	99.06	99.3777
42	104.832	103.885	104.199	105.424	99.6895	96.1381	102.323	101.958						42	99.343	99.346	99.504	99.309	98.879	99.002	99.064	99.3898
43	104.624	103.735	104.04	105.187	99.3695	95.8841	102.081	101.76						43	99.352	99.362	99.492	99.31	98.907	99.323	99.082	99.393
44	104.418	103.57	103.855	104.956	99.0733	95.6119	101.857	101.559						44	99.361	99.378	99.475	99.313	98.909	99.032	99.084	99.3916
45	104.216	103.455	103.65	104.724	98.7676	95.3614	101.605	101.371						45	99.341	99.375	99.476	99.325	98.874	99.338	99.092	99.4038
46	104.012	103.258	103.466	104.488	98.4236	95.2352	101.379	101.171						46	99.349	99.376	99.471	99.32	98.875	98.998	99.107	99.407
47	103.809	103.094	103.281	104.256	98.1179	95.2836	101.153	100.959						47	99.337	99.385	99.498	99.319	98.925	99.137	99.115	99.4103
48	103.605	102.937	103.09	104.024	97.8313	94.629	100.932	100.775						48	99.335	99.395	99.482	99.32	98.949	98.771	99.109	99.4181
49	103.394	102.769	102.903	103.796	97.5542	94.327	100.711	100.582						49	98.245	97.738	98.922	98.327	97.099	98.095	97.268	99.4168
50	101.942	101.837	101.386	102.199	95.4476	93.9826	99.452	100.137						50	93.926	95.252	93.435	93.312	94.132	90	92.832	99.4247
														51	99.381	99.187	99.747	99.623	98.398	100.117	99.193	99.4233
52	101.243	101.664	101.031	101.498	94.7645	91.7375	98.3147	98.6461						52	100.129	99.801	99.277	99.577	99.08	99.187	99.566	96.9508
53	101.179	100.988	100.782	101.299	94.5018	91.7932	98.048	98.0886						53	99.45	99.386	99.467	99.352	98.858	99.278	99.162	94.9819
54	101.052	100.691	100.601	101.078	94.2104	91.8027	97.8913	97.8525						54	99.414	99.373	99.529	99.361	98.819	99.335	99.143	19.4669
55	100.899	100.52	100.426	100.859	93.8903	91.734	97.7131	97.7046						55	99.409	99.369	99.53	99.357	98.899	99.358	99.14	99.8628
56	100.731	100.375	100.248	100.64	93.6562	91.6542	97.5183	97.5424						56	99.389	99.375	99.513	99.363	98.95	99.279	99.132	99.4273
57	100.564	100.235	100.073	100.419	93.3935	91.6735	97.3163	97.3779						57	99.382	99.371	99.517	99.367	98.946	99.249	99.135	99.3972
58	100.385	100.098	99.8985	100.201	93.126	91.455	97.1167	97.2015						58	99.397	99.379	99.507	99.357	98.966	99.255	99.106	99.429
59	100.207	99.9587	99.7195	99.993	92.8776	91.3832	96.8981	97.0226						59	99.395	99.392	99.501	99.355	98.98	99.404	99.097	99.4372
60	100.025	99.816	99.54	99.782	92.6244	91.3319	96.6866	96.8605						60	99.387	99.385	99.499	99.367	98.988	99.42	99.101	99.4456
61	99.841	99.6803	99.3645	99.5717	92.3713	91.2523	96.444	96.6864						61	99.388	99.381	99.515	99.37	98.979	99.25	99.118	99.4588
62	99.66	99.5393	99.1865	99.367	92.1085	91.1039	96.2277	96.5076						62	99.38	99.38	99.522	99.378	98.986	99.195	98.233	99.4481
63	99.48	99.4097	99.0105	99.1553	91.8554	90.906	96.0661	96.3073						63	99.389	99.389	99.53	99.383	98.989	99.569	99.198	99.4757
64	99.3	99.281	98.8385	98.9497	91.5974	90.8326	95.8594	96.15						64	99.391	99.403	99.522	99.388	98.991	99.335	99.195	99.4506
65	99.123	99.1487	98.666	98.7433	91.3347	90.6525	95.6549	95.9736						65	99.388	99.41	99.53	99.378	98.998	99.305	99.187	99.4638
66	98.946	99.026	98.4875	98.5367	91.091	90.4819	95.4529	95.6944						66	99.4	99.412	99.533	99.401	99.014	99.19	99.199	99.4577
67	98.77	98.8927	98.3205	98.3283	90.8427	90.1158	95.2699	95.6374						67	99.406	99.415	99.559	99.406	99.001	99.493	97.688	99.4857
68	98.5925	98.7663	98.1565	98.1217	90.5847	89.9698	95.0678	95.4371						68	99.4	99.418	99.554	99.411	98.992	98.955	92.6	99.4653
69	98.422	98.6593	97.991	97.916	90.322	89.6842	94.8729	95.263						69	99.411	99.423	99.554	99.409	98.985	99.538	99.224	99.245
70	98.2475	98.6517	97.8265	97.7153	90.064	89.5729	94.678	94.8796						70	99.419	99.429	99.559	99.432	99.006	99.271	99.371	99.4923
71	98.078	98.5367	97.6685	97.5183	89.8108	89.4167	94.4926	94.8602						71	98.591	97.934	99.064	98.544	97.439	97.223	99.201	99.4763
72	96.6895	97.4283	96.3785	96.2323	88.1389	88.9782	93.518	94.866						72	93.698	95.112	93.808	93.457	93.046	93.922	99.198	99.4849
														73	99.578	99.401	99.652	99.652	98.674	99.34	99.22	99.4836
74	96.0035	97.142	95.892	95.5363	87.3077	87.1342	92.4365	93.2514						74	99.974	100.14	99.451	99.498	98.931	98.716	99.241	99.4975
75	95.967	96.7583	95.652	95.3543	87.0689	87.0171	92.1006	92.6936						75	99.436	99.53	99.519	99.442	98.913	98.522	99.214	97.355
76	95.862	96.5197	95.5025	95.156	86.8062	86.7565	91.9677	92.436						76	99.418	99.495	99.572	99.458	98.923	99.905	99.219	94.0902
77	95.736	96.3683	95.359	94.9577	86.5387	86.8766	91.8181	92.3048						77	99.402	99.486	99.593	99.461	98.926	99.591	99.231	14.2895
78	95.594	96.243	95.2115	94.757	86.2568	86.8512	91.6804	92.1784						78	99.406	99.482	99.591	99.447	98.916	99.3	99.223	99.8692
79	95.4455	96.1193	95.059	94.5587	85.9702	86.73	91.5236	92.052						79	99.412	99.482	99.582	99.443	98.92	99.283	99.226	99.4905
80	95.2965	95.9993	94.906	94.3627	85.6788	86.5912	91.3573	91.897						80	99.407	99.482	99.586	99.452	98.938	99.293	99.223	99.4988
81	95.15	95.882	94.757	94.1673	85.397	86.4572	91.1886	91.7563						81	99.416	99.481	99.587	99.455	98.962	99.411	99.229	99.4927
82	94.996	95.7633	94.607	93.9777	85.1199	86.3247	91.0127	91.5728						82	99.425	99.482	99.583	99.451	98.957	99.32	99.224	99.5019
83	94.847	95.627	94.455	93.7897	84.8285	86.2052	90.832	91.4464						83	99.411	99.49	99.584	99.452	98.975	99.27	99.223	99.5112
84	94.693	95.499	94.304	93.5967	84.5515	86.0121	90.6442	91.3105						84	99.422	99.496	99.598	99.463	98.974	99.306	99.255	99.5152
85	94.548	95.379	94.1575	93.412	84.2601	85.8814	90.4659	91.1698						85	99.432	99.497	99.596	99.471	98.974	99.322	99.278	99.5092
86	94.4005	95.251	94.0125	93.227	83.9734	85.797	90.2781	90.9982						86	99.42	99.494	99.589	99.472	98.974	99.317	99.278	99.5134
87	94.241	95.1207	93.867	93.0377	83.6773	85.6887	90.0998	90.8551						87	99.428	99.486	99.589	99.461	98.977	99.316	99.261	99.5177
88	94.0925	94.998	93.7175	92.8557	83.3907	85.5275	89.912	90.7168						88	99.438	99.491	99.593	99.463	99.001	99.321	99.277	99.5219
89	93.942	94.8707	93.5695	92.6717	83.1136	85.368	89.7432	90.5809						89	99.425	99.495	99.593	99.464	98.987	99.338	97.552	99.5262
90	93.7925	94.7453	93.4215	92.4907	82.8079	85.2037	89.572	90.4022						90	99.419	99.49	99.598	99.474	98.978	99.364	92.022	99.515
91	93.6395	94.6183	93.2785	92.3023	82.5117	85.0569	89.3793	90.2615						91	99.431	99.498	99.598	99.47	98.75	99.324		99.5244
92	93.4815	94.4937	93.1295	92.125	82.0245	84.8846	89.244	90.1209						92	99.423	99.505	99.595	99.471	98.864	99.317		99.5236
93	93.334	94.3673	92.98	91.9423	81.8286	84.7475	89.0799	89.9731						93	98.876	98.003	98.999	98.765	98.436	97.628		99.5175
94	92.1455	93.3813	91.9255	90.8897	81.0977	84.4342	87.8525	90.3555						94	93.19	89.815	94.096	93.274	90.488	91.684		99.5166
														95								99.5261
														96								99.5201
																						99.5349
																						97.6208
																						92.8291
																						9.23157

## Sheet: SuppFig2
	SuppFig2 a													SuppFig2b																							SuppFig2c
	155	156	157	158	1	2	3	4	5	7	8																										155	156	157	158	1	2	3	4	5	7	8
	0.25wt% tVCBO	1wt% LiDFOB	2wt% TMSPi	Baseline	0.5wt% PTSI	2wt% DEPP	1wt% DPDMS	3wt% SA	10v% TPP	1wt% PES	1wt% TMSPa			1wt% LiDFOB + 0.1M LDF	1wt% VC + 0.1M LDF	1wt% PBE + 0.1M LDF	1wt% tVCBO + 0.1M LDF	1wt% LiDFOB + 1wt% MS	1 wt% VC + 1wt% MS	1 wt% PBE + 1wt% MS	1wt% tVCBO + 1 wt% MS	1wt% LiDFOB + 1 wt% TMSPi	1 wt% VC + 1 wt% TMSPi	1 wt% PBE +1 wt% TMSPi	1wt% tVCBO + 1 wt% TMSPi	0.25wt% tVCBO	1wt% LiDFOB	2wt% TMSPi	Baseline	1wt% Vim + 1wt% MS	1wt% ADM + 1wt% TMSPi	1wt% Li\-(2)C\-(2)O\-(4) + 1wt% MS	1wt% LiBOB + 1wt% LDF			1	0.25wt% tVCBO	1wt% LiDFOB	2wt% TMSPi	Baseline	0.5wt% PTSI	2wt% DEPP	1wt% DPDMS	3wt% SA	10v% TPP	1wt% PES	1wt% TMSPa
1	114.557	110.829	93.2733	115.31	115.668	70.092	112.795	73.529	89.1937	96.977	105.447		1	66.5237	59.119	100.844	113.711	98.4653	93.6445	110.277	101.856	112.456	111.642	99.1	107.365	114.557	110.829	93.2733	115.31	98.106	107.543	116.559	106.445			2	83.096	96.772	81.9	80.492	73.15	64.7507	73.588	79.0705	74.097	78.4975	78.788
2	116.146	110.786	97.1407	116.164	114.798	71.123	111.734	75.34	89.428	96.41	105.123		2	73.2317	55.6875	102.046	114.712	100.886	94.256	111.735	104.791	114.688	111.474	95.226	108.773	116.146	110.786	97.1407	116.164	94.682	107.282	116.12	107.721			3	97.586	97.162	97.512	96.312	89.249	89.877	88.9963	102.154	91.363	93.6675	96.06
3	117.021	111.826	99.3027	117.023	115.126	71.1903	110.948	78.718	88.7997	95.5035	104.706		3	78.1807	55.794	102.317	114.911	102.925	95.071	111.796	106.506	115.623	111.962	96.632	110.13	117.021	111.826	99.3027	117.023	93.071	108.224	116.096	106.555			4	97.611	99.183	96.864	97.09	91.788	90.141	89.1623	99.848	90.504	94.2545	96.071
4	117.178	112.519	99.958	117.239	115.688	70.9733	110.316	79.9995	87.8763	94.8315	104.17		4	82.4657	56.326	102.73	115.011	104.47	95.5745	111.361	107.905	115.631	112.055	97.805	111.114	117.178	112.519	99.958	117.239	92.038	108.883	115.855	106.684			5	97.836	101.18	97.903	97.511	94.077	90.3373	89.7893	99.701	89.843	94.658	96.71
5	117.085	113.553	100.382	117.185	116.087	70.7413	109.692	80.9705	86.948	94.323	103.994		5	86.0933	57.121	102.681	114.722	106.048	96.398	110.602	109.144	115.303	111.79	98.989	111.742	117.085	113.553	100.382	117.185	91.527	109.344	115.516	106.826			6	97.448	82.034	101.67	96.997	94.542	96.8973	87.484	109.403	87.2223	96.697	99.694
6	115.852	114.403	103.754	115.987	114.925	--	105.26	89.625	--	95.578	106.678		6	96.4083	68.921	103.065	113.947	109.673	102.353	107.11	111.63	114.106	109.784	103.358	113.007	115.852	114.403	103.754	115.987	95.21	109.436	116.025	108.372			7	93.234	100.145	82.577	94.82	91.34	59.9203	83.2593	69.8075	65.7817	76.7355	82.076
7	113.605	108.551	91.5887	113.838	112.541	--	105.656	--	--	--	--																									8	98.901	98.415	100.553	98.936	98.986	98.6167	96.656	104.719	95.9817	99.5555	102.25
8	116.547	114.651	102.175	116.343	116.29	69.9347	109.226	83.991	86.125	93.274	106.474		8	95.2327	62.26	101.433	114.233	108.602	101.204	107.835	112.654	114.427	112.302	101.079	113.734	116.547	114.651	102.175	116.343	91.001	109.596	113.736	106.203			9	99.732	99.909	99.278	100.043	99.558	97.6157	97.8073	100.621	94.0523	98.2375	100.198
9	116.245	113.829	100.514	116.055	116.07	68.0527	108.893	81.607	84.4147	92.0515	105.75		9	92.5183	58.6035	100.544	113.966	107.659	101.085	107.451	111.451	114.118	112.059	99.588	112.996	116.245	113.829	100.514	116.055	90.395	109.359	113.175	105.965			10	99.106	98.6	98.931	99.2	99.074	96.955	97.3397	99.738	94.005	97.656	99.761
10	115.991	113.888	100.131	115.784	115.886	67.6437	108.563	81.405	83.9453	91.6785	106.066		10	92.165	58.459	100.349	113.74	107.311	101.379	107.04	111.309	113.885	111.906	99.418	112.719	115.991	113.888	100.131	115.784	90.45	109.309	113.058	105.99			11	99.099	99.199	99.119	99.151	99.039	96.986	97.4987	99.756	93.7183	97.7075	99.4317
11	115.73	113.509	100.003	115.505	115.654	67.5583	108.242	81.512	83.401	91.4465	106.203		11	92.157	58.682	100.15	113.533	107.1	101.601	106.627	111.248	113.641	111.778	99.331	112.547	115.73	113.509	100.003	115.505	90.683	109.114	112.984	106.006			12	99.102	99.26	99.167	99.138	99.046	96.926	97.6617	99.6145	93.6537	97.763	99.3083
12	115.462	113.317	99.9237	115.219	115.412	67.5697	107.937	81.597	82.8637	91.275	106.252		12	92.2813	58.986	99.923	113.311	106.905	101.965	106.217	111.137	113.382	111.617	99.207	112.385	115.462	113.317	99.9237	115.219	90.862	108.739	112.873	105.963			13	99.11	99.256	99.267	99.15	99.051	96.726	97.802	99.571	93.7297	97.848	99.2493
13	115.192	113.137	99.8807	114.934	115.155	67.586	107.642	81.676	82.4057	91.153	106.241		13	92.4173	59.473	99.676	113.1	106.715	102.239	105.812	111	113.12	111.43	99.095	112.225	115.192	113.137	99.8807	114.934	91.013	108.561	112.719	105.879			14	99.115	99.217	99.294	99.151	99.046	96.4133	97.8987	99.5095	93.7937	97.8305	99.3
14	114.915	112.946	99.8373	114.641	114.884	67.3843	107.333	81.722	81.9637	91.0115	106.267		14	92.5443	59.991	99.443	112.88	106.544	102.537	105.413	110.841	112.846	111.296	99.021	112.061	114.915	112.946	99.8373	114.641	91.107	108.522	112.645	105.743			15	99.131	99.214	99.278	99.156	99.031	96.608	98.0807	99.5055	93.7337	97.883	99.3077
15	114.636	112.736	99.809	114.352	114.587	67.3463	107.102	81.752	81.471	90.9365	106.281		15	92.639	60.5585	99.2725	112.659	106.371	102.685	105.03	110.698	112.573	111.161	98.947	111.905	114.636	112.736	99.809	114.352	91.097	108.043	112.516	105.564			16	99.138	99.227	99.33	99.172	99.001	96.6137	98.1053	99.632	93.8127	97.8235	99.442
16	114.355	112.522	99.784	114.069	114.251	67.302	106.807	81.8855	81.0397	90.781	106.391		16	92.735	61.1135	99.0505	112.441	106.203	102.876	104.653	110.538	112.293	110.993	98.743	111.743	114.355	112.522	99.784	114.069	90.996	108.046	112.353	105.305			17	99.15	99.24	99.336	99.164	98.996	96.6147	98.1563	99.824	93.7123	97.8945	99.385
17	114.075	112.303	99.7527	113.777	113.898	67.2243	106.484	82.18	80.5213	90.683	106.43		17	92.8137	61.676	98.8175	112.213	106.036	103.048	104.28	110.319	112.022	110.816	98.671	111.585	114.075	112.303	99.7527	113.777	90.989	108.141	112.305	105.045			18	99.166	99.223	99.342	99.179	98.989	96.6357	98.2823	99.586	94.03	97.8295	99.4147
18	113.794	112.087	99.6987	113.489	113.55	67.1363	106.219	82.2635	80.193	90.51	106.481		18	92.8937	62.1235	98.6105	111.99	105.868	103.216	103.918	110.119	111.746	110.636	98.545	111.421	113.794	112.087	99.6987	113.489	90.788	107.982	112.198	104.882			19	99.162	99.234	99.344	99.189	99	97.047	98.238	99.6875	94.1523	97.8655	99.297
19	113.513	111.856	99.656	113.202	113.204	67.323	105.834	82.424	79.8867	90.353	106.423		19	92.978	62.601	98.3865	111.761	105.7	103.337	103.561	109.921	111.465	110.421	98.484	111.259	113.513	111.856	99.656	113.202	90.489	107.652	112.046	104.723			20	99.175	99.241	99.354	99.195	98.962	96.9597	98.3517	99.6105	94.2467	97.9655	99.3377
20	113.233	111.632	99.5993	112.914	112.806	67.4497	105.506	82.517	79.6377	90.2395	106.372		20	93.1033	63.011	98.132	111.528	105.54	103.401	103.214	109.706	111.195	110.201	98.361	111.09	113.233	111.632	99.5993	112.914	90.107	107.761	111.945	104.386			21	99.181	99.243	99.375	99.201	98.885	96.8373	98.3967	99.61	94.1383	97.9935	99.2943
21	112.952	111.403	99.547	112.63	112.309	67.4513	105.166	82.61	79.2603	90.106	106.296		21	93.113	63.4675	97.861	111.306	105.398	103.463	102.875	109.493	110.924	109.99	98.308	110.929	112.952	111.403	99.547	112.63	90.138	107.606	111.951	104.266			22	99.191	99.272	99.401	99.2	98.992	96.7947	98.4253	99.5195	94.258	98.066	99.3383
22	112.67	111.175	99.4977	112.348	111.925	67.3887	104.805	82.614	78.9117	89.9955	106.233		22	93.1577	63.809	97.629	111.079	105.25	103.462	102.539	109.28	110.65	109.776	98.169	110.755	112.67	111.175	99.4977	112.348	90.001	107.267	111.756	104.038			23	99.21	99.236	99.38	99.217	99.068	96.9217	98.507	99.7025	94.2157	98.132	99.3013
23	112.393	110.949	99.4557	112.068	111.622	67.44	104.467	82.76	78.4307	89.873	106.159		23	93.1803	64.2125	97.3725	110.845	105.126	103.582	102.211	109.059	110.395	109.549	98.011	110.588	112.393	110.949	99.4557	112.068	89.884	106.939	111.647	103.889			24	99.212	99.241	99.402	99.24	99.04	97.0657	98.5733	99.542	94.26	98.1665	99.3643
24	112.112	110.713	99.4087	111.79	111.277	67.555	104.153	82.7875	77.9073	89.744	106.124		24	93.182	64.5835	97.15	110.615	104.997	103.553	101.895	108.841	110.13	109.329	97.972	110.418	112.112	110.713	99.4087	111.79	89.691	107.153	111.561	103.68			25	99.217	99.252	99.407	99.237	98.993	96.9373	98.5163	99.455	94.0787	98.016	99.3333
25	111.833	110.477	99.3857	111.514	110.89	67.5673	103.739	82.7305	77.1763	89.4325	106.073		25	93.189	64.894	96.947	110.391	104.847	103.48	101.581	108.616	109.901	109.102	97.843	110.243	111.833	110.477	99.3857	111.514	89.74	106.454	111.49	103.52			26	99.219	99.256	99.406	99.257	99.013	96.8	98.6833	99.583	94.5353	98.2245	99.3907
26	111.55	110.243	99.3567	111.242	110.513	67.5157	103.464	82.787	76.731	89.278	106.071		26	93.1893	65.1575	96.7265	110.154	104.715	103.454	101.27	108.361	109.641	108.878	97.722	110.094	111.55	110.243	99.3567	111.242	89.73	106.675	111.36	103.298			27	99.237	100.063	99.434	99.271	99.036	97.0633	98.6797	99.605	94.7027	98.2345	99.3253
27	111.27	110.008	99.326	110.969	110.144	67.6653	103.142	82.852	76.3527	89.1045	105.999		27	93.187	65.374	96.534	109.926	104.58	103.382	100.97	108.215	109.384	108.659	97.636	109.799	111.27	110.008	99.326	110.969	89.81	106.055	111.231	103.129			28	97.214	85.108	102.55	98.01	97.816	107.999	96.1883	108.27	95.201	101.383	100.993
28	108.799	108.34	102.165	108.946	108.415	75.1243	100.2	89.8445	75.7133	--	107.524		28	98.375	78.632	95.7135	108.151	104.665	103.868	97.9463	106.987	107.224	106.523	99.067	109.264	108.799	108.34	102.165	108.946	101.005	109.473	110.629	103.042			29	94.219	99.96	85.549	94.508	89.374	64.515	88.9227	73.192	55.297	76.6055	83.7483
29	105.538	102.465	91.1127	105.594	100.152	--	93.5233	68.6325	--	--	--																									30	99.299	99.323	101.08	99.114	98.871	97.501	98.761	104.347	89.8367	99.335	100.789
30	108.588	107.506	101.282	108.338	105.977	69.333	99.5777	86.405	70.627	87.7135	105.931		30	96.3193	74.5485	94.4865	107.483	103.316	102.543	97.9103	106.624	106.873	106.121	97.691	108.791	108.588	107.506	101.282	108.338	90.526	105.017	109.525	101.284			31	100.023	99.291	98.824	100.229	100.065	96.961	99.3717	100.186	94.724	99.2025	99.9497
31	108.306	107.126	99.782	108.127	105.761	67.687	99.2407	83.8335	67.9607	86.9425	104.616		31	94.5397	70.5745	93.6755	107.278	102.832	101.722	97.675	105.831	106.576	105.787	95.578	107.671	108.306	107.126	99.782	108.127	89.696	105.201	109.115	101.084			32	99.326	99.328	99.632	99.427	99.157	96.9807	99.0017	99.3395	94.4573	98.2645	99.3287
32	108.038	106.909	99.4527	107.879	105.474	67.5383	99.04	83.349	66.2923	86.504	104.383		32	94.1897	69.866	93.464	107.067	102.647	101.584	97.4347	105.539	106.343	105.559	95.614	107.227	108.038	106.909	99.4527	107.879	89.408	104.316	108.984	101.043			33	99.308	99.295	99.627	99.354	99.087	96.8603	98.7797	99.7545	94.9103	98.144	99.2983
33	107.768	106.704	99.2943	107.627	105.129	67.45	98.628	83.2555	64.9743	86.037	104.199		33	94.0787	69.7565	93.2935	106.835	102.499	101.493	97.1927	105.366	106.118	105.323	95.524	106.981	107.768	106.704	99.2943	107.627	89.423	104.084	108.862	100.939			34	99.302	99.31	99.543	99.328	99.026	96.8817	98.9483	99.314	95.4247	98.204	99.256
34	107.495	106.487	99.1943	107.369	104.732	67.4407	98.3727	82.9735	64.0687	85.688	103.996		34	94.064	69.8845	93.145	106.594	102.333	101.515	96.951	105.199	105.897	105.091	95.393	106.796	107.495	106.487	99.1943	107.369	89.261	103.927	108.731	100.802			35	99.298	99.302	99.487	99.315	99.054	96.7973	98.938	99.498	95.029	98.2975	99.3033
35	107.224	106.266	99.1143	107.118	104.376	67.4347	98.091	82.98	62.7797	85.431	103.842		35	94.0857	70.237	92.976	106.368	102.159	101.385	96.7123	105.031	105.676	104.867	95.253	106.62	107.224	106.266	99.1143	107.118	89.228	103.763	108.549	100.637			36	99.294	99.313	99.487	99.336	99.028	96.5843	98.9227	99.536	95.4617	98.2875	99.4507
36	106.951	106.043	99.0553	106.87	103.995	67.2733	97.784	82.8735	61.8963	85.1485	103.832		36	94.0887	70.6535	92.805	106.135	101.979	101.294	96.4777	104.863	105.456	104.633	95.144	106.454	106.951	106.043	99.0553	106.87	89.123	103.516	108.371	100.48			37	99.311	99.307	99.501	99.328	99.075	96.6213	98.935	99.218	96.821	98.286	100.829
37	106.683	105.824	99.0207	106.62	103.664	67.184	97.4813	82.7105	61.951	84.845	105.008		37	94.091	71.159	92.618	105.91	101.798	101.207	96.247	104.698	105.24	104.406	94.975	106.309	106.683	105.824	99.0207	106.62	89.037	103.308	108.236	100.303			38	99.318	99.304	99.524	99.329	99.012	96.2367	98.93	99.4445	97.7933	98.3755	97.8547
38	106.417	105.599	98.9853	106.381	103.276	66.894	97.1627	82.665	62.5977	84.6005	103.59		38	94.073	71.5015	92.461	105.692	101.618	101.065	96.02	104.534	105.032	104.183	94.872	106.163	106.417	105.599	98.9853	106.381	89.159	103.189	108.082	100.129			39	99.322	99.278	99.508	99.351	99.042	96.6307	98.92	99.506	96.2067	98.366	99.0723
39	106.152	105.377	98.941	106.146	102.905	66.8937	96.8237	82.5675	61.8267	84.3315	103.171		39	94.0333	71.778	92.2975	105.473	101.428	100.888	95.7963	104.369	104.822	103.969	94.718	106.014	106.152	105.377	98.941	106.146	89.049	102.916	107.92	99.947			40	99.322	99.305	99.514	99.337	99.003	96.1653	98.9333	99.29	97.2097	98.3835	99.3947
40	105.885	105.143	98.8843	105.9	102.516	66.6427	96.502	82.4595	61.8493	84.0545	103.081		40	93.991	72.0435	92.0925	105.256	101.241	100.738	95.5763	104.209	104.618	103.752	94.603	105.879	105.885	105.143	98.8843	105.9	89.04	102.848	107.749	99.7625			41	99.334	99.332	99.463	99.337	99.051	96.0967	98.94	99.417	94.5547	98.397	100.993
41	105.622	104.928	98.806	105.662	102.162	66.3843	96.1627	82.371	59.409	83.778	104.386		41	93.9237	72.2445	91.9065	105.041	101.055	100.579	95.3567	104.046	104.413	103.543	94.481	105.733	105.622	104.928	98.806	105.662	88.897	102.635	107.561	99.579			42	99.339	99.337	99.48	99.349	98.964	96.2	98.979	99.397	96.927	98.319	97.992
42	105.36	104.715	98.718	105.424	101.734	66.194	95.852	82.27	59.0937	83.408	103.076		42	93.867	72.429	91.721	104.832	100.883	100.433	95.1413	103.885	104.199	103.336	94.38	105.576	105.36	104.715	98.718	105.424	88.663	102.478	107.374	99.408			43	99.341	99.343	99.484	99.343	99.115	96.1817	98.966	99.3755	96.5313	98.5025	100.764
43	105.1	104.498	98.6317	105.187	101.431	66.0277	95.5187	82.1545	58.4653	83.179	104.126		43	93.775	72.6025	91.563	104.624	100.706	100.293	94.9413	103.735	104.04	103.13	94.28	105.429	105.1	104.498	98.6317	105.187	88.691	102.275	107.186	99.2535			44	99.346	99.313	99.484	99.352	99.027	95.8767	98.9353	99.4575	96.1493	98.4895	97.8123
44	104.84	104.286	98.5417	104.956	101.067	65.663	95.1533	82.1035	57.5297	82.918	102.639		44	93.6987	72.582	91.41	104.418	100.534	100.143	94.7273	103.57	103.855	102.915	94.198	105.279	104.84	104.286	98.5417	104.956	88.887	102.118	106.987	99.106			45	99.36	99.33	99.492	99.361	99.042	96.0377	98.9557	99.5655	96.728	98.305	100.956
45	104.587	104.064	98.4453	104.724	100.699	65.4593	94.802	82.1305	56.8653	82.4825	103.878		45	93.604	72.6445	91.2075	104.216	100.36	99.994	94.517	103.455	103.65	102.712	94.12	105.129	104.587	104.064	98.4453	104.724	88.846	101.927	106.781	98.957			46	99.368	99.354	99.513	99.341	99.157	95.573	98.9887	99.619	96.2873	98.49	99.1507
46	104.33	103.846	98.347	104.488	100.436	65.002	94.475	82.207	55.9913	82.198	103.599		46	93.5157	72.7975	91.0325	104.012	100.191	99.837	94.3147	103.258	103.466	102.505	94.068	104.975	104.33	103.846	98.347	104.488	88.904	101.689	106.576	98.807			47	99.369	99.368	99.519	99.349	99.036	95.7187	98.99	99.629	96.8607	98.736	99.637
47	104.075	103.62	98.254	104.256	100.067	64.6867	94.1397	82.287	55.3917	82.1115	103.702		47	93.4277	72.9855	90.81	103.809	100.031	99.687	94.112	103.094	103.281	102.3	94.023	104.813	104.075	103.62	98.254	104.256	88.895	101.51	106.383	98.6615			48	99.374	99.386	99.481	99.337	99.082	94.7913	98.981	99.631	96.567	98.1645	99.2503
48	103.823	103.413	98.14	104.024	99.728	63.6737	93.788	82.361	54.678	81.52	103.506		48	93.1763	73.1185	90.6235	103.605	99.8583	99.534	93.9113	102.937	103.09	102.102	93.94	104.639	103.823	103.413	98.14	104.024	88.882	101.29	106.183	98.519			49	99.381	100.236	99.451	99.335	99.085	95.522	99.0523	99.591	97.1443	98.307	99.355
49	103.57	103.203	98.0283	103.796	99.397	63.176	93.497	82.423	54.1633	81.0325	103.356		49	93.2337	73.312	90.4625	103.394	99.693	99.376	93.714	102.769	102.903	101.9	93.919	104.49	103.57	103.203	98.0283	103.796	88.853	101.104	105.984	98.379			50	97.57	85.819	100.283	98.245	98.639	109.1	98.4843	107.297	143.821	109.868	99.7733
50	101.602	101.84	99.6263	102.199	98.599	--	92.641	88.6325	--	--	103.651		50	95.2963	82.7645	90.442	101.942	99.287	98.6815	91.674	101.837	101.386	100.561	94.53	103.947	101.602	101.84	99.6263	102.199	103.064	105.092	105.223	98.0765			51	94.784	99.956	85.219	93.926	85.669	60.368	85.7607	73.3065	41.2547	71.382	81.9563
51	98.1717	95.7193	87.913	98.0883	86.953	52.7363	82.096	--	--	--	--																									52	99.272	99.266	100.1	99.381	95.483	91.6907	96.3747	103.308	76.3957	93.8705	98.7797
52	101.038	100.827	97.5093	101.498	93.685	61.7777	88.962	86.1565	52.913	77.7375	99.6397		52	92.8813	78.4265	89.112	101.243	98.1243	97.679	91.5237	101.664	101.031	99.9515	93.164	102.646	101.038	100.827	97.5093	101.498	88.848	99.028	103.919	96.835			53	99.87	99.336	99.75	100.129	100.06	94.746	99.5933	99.8535	98.0013	98.5495	100.342
53	100.736	100.449	96.7703	101.299	93.409	59.4817	88.752	84.0585	50.984	76.5525	99.7103		53	91.87	75.3445	88.4045	101.179	97.667	97.0015	91.3703	100.988	100.782	99.669	91.783	102.157	100.736	100.449	96.7703	101.299	88.1	98.5775	103.711	96.7585			54	99.347	99.381	99.565	99.45	99.027	95.6857	99.0243	98.973	97.9263	98.716	98.7117
54	100.458	100.232	96.538	101.078	92.988	58.855	88.414	83.221	50.8773	76.2765	98.9963		54	91.6983	74.5245	88.192	101.052	97.5383	96.8185	91.1983	100.691	100.601	99.484	91.491	101.854	100.458	100.232	96.538	101.078	87.962	98.408	103.521	96.7045			55	99.35	99.351	99.56	99.414	99.214	95.6087	98.9257	99.5485	97.2177	98.4235	99.331
55	100.185	100.034	96.3803	100.859	92.764	58.2447	87.995	83.009	50.3217	75.879	98.809		55	91.6767	74.3315	88.0525	100.899	97.4123	96.728	91.0233	100.52	100.426	99.3	91.418	101.559	100.185	100.034	96.3803	100.859	87.86	98.2015	103.351	96.624			56	99.352	99.376	99.56	99.409	99.346	95.395	98.9627	99.271	95.595	98.3235	99.2583
56	99.9173	99.8297	96.276	100.64	92.668	57.5177	87.607	82.756	48.515	75.4	98.5557		56	91.6533	74.444	87.938	100.731	97.2767	96.637	90.843	100.375	100.248	99.119	91.431	101.224	99.9173	99.8297	96.276	100.64	87.74	98.0125	103.194	96.519			57	99.368	99.372	99.545	99.389	99.375	95.5707	98.9923	99.4	98.4027	98.3835	99.3817
57	99.655	99.6267	96.1937	100.419	92.599	56.9273	87.2423	82.6105	48.6483	74.9685	98.4117		57	91.6033	74.626	87.8255	100.564	97.1357	96.5165	90.6647	100.235	100.073	98.9365	91.446	101.041	99.655	99.6267	96.1937	100.419	87.618	97.914	103.021	96.401			58	99.374	99.396	99.512	99.382	99.362	95.4663	98.9677	99.434	97.866	98.2085	99.3413
58	99.3997	99.4263	96.1	100.201	92.518	56.311	86.8573	82.5245	48.2867	74.4105	98.3767		58	91.519	74.629	87.7185	100.385	96.9857	96.382	90.4913	100.098	99.8985	98.7535	91.452	100.784	99.3997	99.4263	96.1	100.201	87.62	97.727	102.855	96.284			59	99.38	99.39	99.496	99.397	100.803	95.4443	98.9553	99.462	98.1993	98.404	99.1943
59	99.1477	99.234	96.0017	99.993	93.764	55.716	86.4617	82.4605	48.4463	73.974	97.9643		59	91.436	75.0165	87.5945	100.207	96.838	96.228	90.3203	99.9587	99.7195	98.573	91.449	100.471	99.1477	99.234	96.0017	99.993	87.423	97.608	102.683	96.164			60	99.387	99.353	99.49	99.395	99.208	95.4367	98.9213	99.4605	97.6813	98.3445	99.3637
60	98.9027	99.0397	95.895	99.782	93.549	55.1607	86.039	82.397	48.1403	73.4995	97.8237		60	91.3713	75.2215	87.473	100.025	96.6873	96.096	90.1497	99.816	99.54	98.3955	91.443	100.186	98.9027	99.0397	95.895	99.782	87.412	97.4295	102.496	96.025			61	99.394	99.389	99.499	99.387	99.283	95.409	98.9277	99.4375	98.3483	98.473	99.006
61	98.66	98.8397	95.7407	99.5717	93.395	54.6163	85.6247	82.324	47.9813	73.12	97.3013		61	91.327	75.32	87.3595	99.841	96.5367	95.9435	89.9797	99.6803	99.3645	98.2095	91.444	99.964	98.66	98.8397	95.7407	99.5717	87.46	97.2505	102.328	95.9355			62	99.403	99.402	99.561	99.388	98.644	95.3973	99.0217	99.3895	97.3537	98.4455	99.6817
62	98.422	98.6437	95.6137	99.367	92.629	54.0863	85.2863	82.214	47.599	72.6985	97.506		62	91.2233	75.4765	87.235	99.66	96.3807	95.8105	89.8093	99.5393	99.1865	98.0315	91.418	99.7245	98.422	98.6437	95.6137	99.367	87.489	97.1565	102.155	95.8055			63	99.417	99.407	99.547	99.38	99.744	94.9507	99.0063	99.44	97.7967	98.3585	99.436
63	98.1857	98.4547	95.4877	99.1553	92.887	53.346	84.909	82.1475	47.2513	72.21	97.4117		63	91.1853	75.596	87.104	99.48	96.2257	95.6635	89.6407	99.4097	99.0105	97.8585	91.391	99.2885	98.1857	98.4547	95.4877	99.1553	87.291	97.0185	101.996	95.6665			64	99.423	99.417	99.48	99.389	99.192	94.767	98.9387	99.3735	97.658	98.6165	98.7377
64	97.9503	98.2627	95.338	98.9497	92.637	52.5697	84.5077	82.025	46.958	71.8985	96.6213		64	91.1047	75.7345	86.9685	99.3	96.0677	95.536	89.4733	99.281	98.8385	97.683	91.348	98.903	97.9503	98.2627	95.338	98.9497	88.166	96.8065	101.829	95.541			65	99.422	99.439	99.494	99.391	98.228	94.8827	98.9647	99.183	97.8267	98.192	99.5407
65	97.7117	98.0703	95.2213	98.7433	91.481	51.912	84.1013	81.764	46.6217	71.275	96.6247		65	91.018	75.9745	86.8295	99.123	95.9097	95.374	89.3067	99.1487	98.666	97.511	91.314	98.854	97.7117	98.0703	95.2213	98.7433	87.098	96.6105	101.656	95.426			66	99.418	99.421	99.488	99.388	98.56	94.5297	99.016	99.444	98.2543	98.361	99.275
66	97.4753	97.884	95.0967	98.5367	90.628	51.105	83.738	81.6915	46.574	70.7725	96.3443		66	90.931	76.1505	86.707	98.946	95.757	95.2565	89.1427	99.026	98.4875	97.342	91.274	98.6815	97.4753	97.884	95.0967	98.5367	86.87	96.5715	101.504	95.3055			67	99.414	99.522	99.473	99.4	100.03	94.639	98.986	99.3985	97.404	98.665	99.125
67	97.2367	97.6883	94.9673	98.3283	91.123	50.4227	83.347	81.5955	46.1263	70.484	95.94		67	90.819	76.3345	86.5665	98.77	95.6037	95.102	88.977	98.8927	98.3205	97.1735	91.221	98.3275	97.2367	97.6883	94.9673	98.3283	86.793	96.4405	101.34	95.177			68	99.418	99.457	99.505	99.406	98.929	95.0847	99.1027	99.2095	97.7823	98.366	99.6497
68	97.0013	97.5313	94.8433	98.1217	90.632	50.0133	83.0467	81.3575	45.74	69.9755	96.0673		68	90.7163	76.507	86.4375	98.5925	95.459	94.978	88.815	98.7663	98.1565	97.0035	91.162	98.0925	97.0013	97.5313	94.8433	98.1217	86.702	96.2155	101.174	95.043			69	99.416	99.446	99.506	99.4	99.554	94.8047	99.0077	99.333	97.715	98.4585	99.2227
69	96.7617	97.355	94.7353	97.916	90.686	49.4897	82.676	81.2035	45.4593	69.5365	95.7587		69	90.6237	76.688	86.3015	98.422	95.3127	94.8435	88.6523	98.6593	97.991	96.839	91.075	97.9035	96.7617	97.355	94.7353	97.916	86.712	96.066	101.009	94.906			70	99.412	99.4	99.453	99.411	98.701	94.786	98.9673	99.4165	98.2657	98.455	98.9393
70	96.5237	97.1687	94.623	97.7153	89.98	48.904	82.2743	81.1125	45.283	69.082	95.1613		70	90.5047	76.774	86.157	98.2475	95.159	94.6905	88.4933	98.6517	97.8265	96.677	90.991	97.6975	96.5237	97.1687	94.623	97.7153	86.593	95.991	100.862	94.777			71	99.409	100.352	99.42	99.419	100.005	94.3373	99.0043	99.603	98.567	98.4925	96.0547
71	96.29	96.9713	94.5087	97.5183	90.432	48.0827	81.8993	81.1715	45.1533	68.66	91.537		71	90.3957	76.881	86.0175	98.078	95.0127	94.5455	88.332	98.5367	97.6685	96.517	90.881	97.506	96.29	96.9713	94.5087	97.5183	86.574	95.838	100.71	94.625			72	97.68	88.247	100.533	98.591	99.49	130.859	106.663	106.793	157.1	122.679	105.655
72	94.81	95.8627	95.7663	96.2323	90.44	--	86.5837	86.717	--	--	97.002		72	91.9523	84.6335	86.265	96.6895	94.834	93.702	86.7467	97.4283	96.3785	95.4825	89.929	99.198	94.81	95.8627	95.7663	96.2323	--	100.575	100.459	94.368			73	94.855	99.85	84.984	93.698	79.07	47.8893	73.586	71.4805	38.5827	63.3665	82.306
73	91.2023	90.439	84.1153	91.6693	--	--	65.6473	64.045	--	--	--																									74	99.452	98.903	99.892	99.578	96.492	78.0227	88.0467	102.009	72.3767	84.66	95.541
74	94.2067	94.7983	93.543	95.5363	86.305	45.59	75.6243	83.2795	45.3043	65.145	86.658		74	89.4847	78.387	84.9585	96.0035	93.723	92.955	86.4663	97.142	95.892	94.789	88.995	95.2005	94.2067	94.7983	93.543	95.5363	85.343	94.182	98.5925	94.1135			75	99.824	99.365	99.664	99.974	99.848	94.4917	100.165	99.4925	97.7917	96.3825	105.627
75	93.9503	94.391	92.9993	95.3543	85.886	43.1067	75.8353	81.5825	43.047	62.2255	90.9057		75	88.7247	76.406	84.33	95.967	93.2927	92.4855	86.3593	96.7583	95.652	94.5755	88.554	95.1845	93.9503	94.391	92.9993	95.3543	84.664	93.8455	98.4235	94.005			76	99.413	99.493	99.531	99.436	99.231	96.0023	99.3283	99.3835	96.618	99.371	98.7623
76	93.6913	94.183	92.866	95.156	85.611	43.013	75.687	81.1275	41.8443	62.259	90.0703		76	88.526	75.7715	84.1085	95.862	93.13	92.3195	86.2247	96.5197	95.5025	94.4025	88.483	95.075	93.6913	94.183	92.866	95.156	84.472	93.6665	98.663	93.9095			77	99.415	99.48	99.57	99.418	99.225	103.416	99.1813	99.3155	96.493	98.9675	100.128
77	93.4457	94.0153	92.7057	94.9577	85.36	47.232	75.4507	80.8265	40.88	62.106	90.61		77	88.4363	75.6765	83.994	95.736	92.9993	92.2045	86.076	96.3683	95.359	94.26	88.45	97.519	93.4457	94.0153	92.7057	94.9577	84.438	93.5815	98.5855	93.815			78	99.418	99.474	99.564	99.402	99.626	93.937	99.2003	99.261	97.5673	98.623	99.5053
78	93.2033	93.8463	92.6197	94.757	85.457	46.194	75.2227	80.5735	40.4503	61.745	90.5883		78	88.398	75.6485	83.884	95.594	92.8717	92.1125	85.9287	96.243	95.2115	94.1215	88.341	94.7425	93.2033	93.8463	92.6197	94.757	84.338	93.449	98.1265	93.753			79	99.422	99.478	99.595	99.406	99.144	86.5757	99.2253	99.3365	97.8357	98.6805	99.3783
79	92.969	93.6757	92.5507	94.5587	85.146	40.0893	75.0013	80.4005	40.1173	61.4165	90.3987		79	88.3483	75.649	83.791	95.4455	92.7377	92.004	85.7767	96.1193	95.059	93.9855	88.229	97.375	92.969	93.6757	92.5507	94.5587	84.134	93.253	98.659	93.6605			80	99.43	99.479	99.546	99.412	99.143	94.8703	99.2253	99.4335	97.9517	98.8345	97.5307
80	92.7377	93.5057	92.458	94.3627	84.824	39.5647	74.7793	80.3135	39.873	61.185	88.3847		80	88.299	75.6825	83.698	95.2965	92.6027	91.8925	85.6303	95.9993	94.906	93.8485	88.105	94.0785	92.7377	93.5057	92.458	94.3627	83.974	93.1205	98.5745	93.5545			81	99.443	99.487	99.523	99.407	99.062	94.509	99.2243	99.482	97.9247	98.477	98.194
81	92.5143	93.3347	92.353	94.1673	84.442	38.898	74.5557	80.2605	39.5673	60.7305	87.1173		81	88.276	75.7195	83.6105	95.15	92.4637	91.7785	85.4827	95.882	94.757	93.697	87.954	96.9525	92.5143	93.3347	92.353	94.1673	83.875	93.37	98.3065	93.813			82	99.443	99.488	99.536	99.416	99.148	94.6177	99.1443	99.3535	97.841	98.7785	97.8267
82	92.2883	93.164	92.239	93.9777	84.126	38.3287	74.2937	80.1135	39.2793	60.4755	85.4383		82	88.1437	75.654	83.6075	94.996	92.3273	91.6575	85.3397	95.7633	94.607	93.6045	87.788	93.1195	92.2883	93.164	92.239	93.9777	83.67	92.822	98.2455	93.349			83	99.447	99.479	99.53	99.425	99.184	94.891	99.2437	99.441	98.231	98.711	98.9477
83	92.0667	92.9953	92.1257	93.7897	83.824	37.8993	74.0773	80.0435	39.1423	60.1705	84.8703		83	88.0647	75.756	83.3935	94.847	92.182	91.5305	85.1963	95.627	94.455	93.405	87.62	94.309	92.0667	92.9953	92.1257	93.7897	83.622	92.644	98.0235	93.2175			84	99.446	99.493	99.515	99.411	99.136	94.7373	99.202	99.39	97.9523	98.6745	99.71
84	91.8463	92.8177	92.0093	93.5967	83.491	37.4367	73.8377	79.921	38.8327	59.8375	84.9747		84	87.9647	75.8415	83.278	94.693	92.051	91.3995	85.0563	95.499	94.304	93.2695	87.45	93.447	91.8463	92.8177	92.0093	93.5967	83.479	92.6955	97.791	93.098			85	99.445	99.452	99.52	99.422	99.09	94.676	99.21	99.384	98.2043	98.746	99.4213
85	91.6277	92.6447	91.8763	93.412	83.116	36.955	73.599	79.805	38.7043	59.5445	84.8103		85	87.873	75.899	83.1575	94.548	91.914	91.2705	84.9147	95.379	94.1575	93.128	87.286	93.0075	91.6277	92.6447	91.8763	93.412	83.275	92.172	97.5575	92.9795			86	99.442	99.455	99.533	99.432	99.116	94.7233	99.214	99.356	98.112	98.65	99.3943
86	91.407	92.463	91.746	93.227	82.759	36.4997	73.3637	79.6605	38.4633	59.2095	84.6073		86	87.7853	75.982	83.0385	94.4005	91.778	91.1385	84.7767	95.251	94.0125	92.989	87.123	92.6245	91.407	92.463	91.746	93.227	83.312	92.024	95.156	92.835			87	99.445	99.477	99.536	99.42	99.095	94.712	99.1817	99.3945	98.5407	98.6715	99.2733
87	91.2017	92.2793	91.634	93.0377	82.385	36.0387	73.1117	79.546	38.3597	58.8755	84.3097		87	87.6827	76.007	82.916	94.241	91.6883	91.0035	84.641	95.1207	93.867	92.8495	86.957	92.27	91.2017	92.2793	91.634	93.0377	83.28	91.945	96.0975	92.715			88	99.447	99.464	99.542	99.428	99.12	94.9583	99.2107	99.405	97.7053	98.756	99.4113
88	90.9857	92.1013	91.5047	92.8557	82.033	35.6847	72.8683	79.45	38.05	58.5895	84.1253		88	87.6547	76.007	82.8035	94.0925	91.549	90.873	84.505	94.998	93.7175	92.7115	86.804	91.3355	90.9857	92.1013	91.5047	92.8557	83.3	91.8715	95.443	92.6015			89	99.449	99.52	99.535	99.438	98.984	94.7903	99.213	99.396	98.4513	98.743	99.417
89	90.7763	91.924	91.3827	92.6717	81.564	35.2637	72.63	79.3395	37.933	58.3	83.9283		89	87.4983	75.99	82.6825	93.942	91.4147	90.7445	84.3723	94.8707	93.5695	92.569	86.648	90.404	90.7763	91.924	91.3827	92.6717	83.298	91.752	95.0835	92.483			90	99.453	99.463	99.537	99.425	99.095	94.241	99.239	101.06	98.1477	98.4705	99.167
90	90.5717	91.767	91.264	92.4907	81.197	34.6147	72.404	80.4335	37.7293	57.8445	83.5493		90	87.5717	75.986	82.5605	93.7925	91.282	90.616	84.2373	94.7453	93.4215	92.4255	86.492	89.963	90.5717	91.767	91.264	92.4907	83.05	91.666	94.672	92.385			91	99.457	99.469	99.533	99.419	99.093	94.7717	99.1833	98.343	97.984	98.6915	99.1507
91	90.37	91.5883	91.1573	92.3023	80.818	34.2073	72.1423	79.605	37.4793	57.5305	83.1347		91	87.3033	75.9625	82.4775	93.6395	91.1693	90.4765	84.1003	94.6183	93.2785	92.289	86.334	89.9465	90.37	91.5883	91.1573	92.3023	82.935	91.648	94.3685	92.279			92	99.453	99.441	99.543	99.431	99.002	94.6223	99.24	99.1605	97.934	98.7375	99.969
92	90.165	91.414	91.0097	92.125	80.373	33.7343	71.925	79.345	37.23	57.245	83.3873		92	87.162	75.923	82.3525	93.4815	91.034	90.339	83.964	94.4937	93.1295	92.1475	86.171	88.566	90.165	91.414	91.0097	92.125	82.964	91.572	92.733	92.1565			93	99.459	100.569	99.562	99.423	99.047	94.5017	99.2013	100.043	98.208	98.781	99.773
93	89.9663	91.2353	90.9597	91.9423	79.961	33.2163	71.673	79.728	37.0717	56.982	83.5023		93	87.057	75.8825	82.24	93.334	90.9027	90.196	83.8297	94.3673	92.98	92.0105	86.013	88.0575	89.9663	91.2353	90.9597	91.9423	82.773	91.469	91.579	92.0415			94	97.9	87.313	100.607	98.876	104.161	158.871	117.341	104.74	156.759	138.75	110.705
94	88.922	90.3263	92.0297	90.8897	83.66	--	81.4193	83.811	56.467	--	92.185		94	88.5423	83.1115	82.681	92.1455	90.7507	89.131	82.5	93.3813	91.9255	91.115	85.222	95.0735	88.922	90.3263	92.0297	90.8897	--	93.787	93.648	91.0815				94.824		84.095	93.19	70.082	36.684	62.03	67.5625	36.3107	55.9345	82.5887
95	85.087	84.4837	79.9893	86.073	--	--	51.7193	--	--	--	--		95	78.735	65.0695	76.366	84.509	85.0533	85.0925	78.2397	88.1703	88.038	76.6215	77.366	80.394	85.087	84.4837	79.9893	86.073	84.326	87.638	83.109	84.3595

## Sheet: SuppFig3 a1
Voltage	ASI	Voltage	ASI	Voltage	ASI	Voltage	ASI	Voltage	ASI	Voltage	ASI	Voltage	ASI	Voltage	ASI	Voltage	ASI	Voltage	ASI
V	Ω cm2	V	Ω cm2	V	Ω cm2	V	Ω cm2	V	Ω cm2	V	Ω cm2	V	Ω cm2	V	Ω cm2	V	Ω cm2	V	Ω cm2
	1 wt%LiDFOB + 0.1 M LDF										Baseline
4.64134	36.3656	4.64134	39.6951	4.64126	42.6655	4.64073	46.681	4.63996	49.6515	4.6435	37.0873	4.6434	42.3496	4.64248	46.9858	4.64162	49.3926	4.64029	52.8034
4.63897	36.6921	4.63897	39.9562	4.63874	43.1879	4.63798	47.3665	4.63378	50.5655	4.64085	36.7131	4.6405	41.9971	4.63968	46.3103	4.63851	49.0331	4.63526	53.1324
4.63722	37.2145	4.63714	40.7071	4.63592	45.5061	4.61753	47.1706	4.60601	48.6069	4.63943	36.7358	4.63892	42.018	4.6379	46.6428	4.63358	49.6293	4.6199	52.5422
4.63035	38.0633	4.62516	41.0987	4.60777	43.8411	4.60266	45.6364	4.60098	48.1172	4.63816	36.8246	4.63765	42.3278	4.63307	47.2851	4.6139	48.8119	4.60296	51.0819
4.61669	37.3773	4.60395	39.4665	4.60121	43.3841	4.60006	45.7017	4.59945	48.2152	4.63734	37.0683	4.63516	42.8135	4.61222	46.3275	4.60159	47.5998	4.5997	50.8618
4.60204	37.0512	4.60006	39.4993	4.59937	43.7107	4.59899	46.0934	4.59876	48.6722	4.63673	37.2179	4.61608	42.4347	4.60128	45.2738	4.59935	47.5345	4.59869	51.0376
4.59617	37.639	4.59869	40.0543	4.59838	44.1351	4.59831	46.5178	4.59815	49.0966	4.6288	37.6826	4.60194	41.2252	4.59904	45.3408	4.59833	47.7329	4.59798	51.1264
4.58083	37.1164	4.59663	40.8052	4.5977	44.788	4.59762	47.0075	4.59724	49.7169	4.60876	36.8573	4.5992	41.2017	4.59818	45.4722	4.59767	47.867	4.59757	51.5024
4.57092	35.2876	4.58801	41.9479	4.59457	45.6694	4.59449	47.9216	4.59121	50.5004	4.60037	36.3109	4.59818	41.5124	4.59757	45.7812	4.59726	48.2856	4.59614	51.9671
4.56207	35.581	4.57221	40.7721	4.58381	46.7467	4.58328	48.9663	4.57984	51.4471	4.59843	36.5356	4.59752	41.7761	4.59696	46.0901	4.59553	48.6842	4.58999	52.5416
4.5452	34.6347	4.55833	40.3146	4.56222	45.8974	4.56283	49.064	4.56016	52.0347	4.59757	36.9551	4.59686	42.2173	4.59477	46.5975	4.58867	49.2595	4.58017	53.1395
4.52987	33.1663	4.53979	39.825	4.54147	45.1136	4.53918	48.28	4.53361	51.5119	4.59492	37.5947	4.5938	42.7247	4.58724	47.4382	4.57748	50.0506	4.56517	54.061
4.51446	33.0686	4.52041	38.585	4.51843	44.0694	4.51095	47.4314	4.50042	50.7937	4.58495	38.4554	4.58231	43.8291	4.57158	48.0491	4.55871	50.7492	4.54086	54.5142
4.4931	33.5911	4.49935	38.4221	4.49401	43.5147	4.48325	46.5502	4.47478	49.7165	4.56466	38.1921	4.55962	43.8228	4.54772	48.0662	4.53048	50.6767	4.51029	54.4679
4.47356	34.1788	4.48058	38.3241	4.47402	43.1883	4.46326	46.3545	4.45571	49.8804	4.54762	36.1027	4.53841	42.1936	4.52138	46.6599	4.50022	49.6056	4.47677	53.1069
4.45182	36.7583	4.46357	39.3363	4.45457	44.3637	4.44465	47.6283	4.43145	51.5457	4.5376	35.1151	4.52092	41.0938	4.49854	46.0048	4.47234	48.5447	4.45703	52.2604
4.41054	42.6031	4.43404	41.3608	4.43	45.8333	4.41108	49.9137	4.37377	55.3325	4.52697	34.8741	4.50423	41.0077	4.47448	45.688	4.45546	48.202	4.43455	54.5169
4.33814	81.1668	4.39162	43.6792	4.38392	49.1306	4.33806	54.3535	4.2591	61.4703	4.51461	35.1169	4.48302	41.3828	4.45769	45.6053	4.43725	49.9946	4.37565	58.1724

## Sheet: SuppFig3 a2
Voltage	ASI	Voltage	ASI	Voltage	ASI	Voltage	ASI	Voltage	ASI	Voltage	ASI	Voltage	ASI	Voltage	ASI	Voltage	ASI	Voltage	ASI
V	Ω cm2	V	Ω cm2	V	Ω cm2	V	Ω cm2	V	Ω cm2	V	Ω cm2	V	Ω cm2	V	Ω cm2	V	Ω cm2	V	Ω cm2
	1 wt% LiDFOB + 1 wt% MS										Baseline
4.64304	30.3924	4.64319	34.1778	4.64248	37.093	4.64187	39.225	4.6409	41.3788	4.6435	37.0873	4.6434	42.3496	4.64248	46.9858	4.64162	49.3926	4.64029	52.8034
4.6404	30.1531	4.6405	33.895	4.63989	37.1148	4.63923	39.5949	4.63745	43.489	4.64085	36.7131	4.6405	41.9971	4.63968	46.3103	4.63851	49.0331	4.63526	53.1324
4.63877	30.3272	4.63882	34.1561	4.63816	37.2888	4.63205	40.0517	4.61649	43.2714	4.63943	36.7358	4.63892	42.018	4.6379	46.6428	4.63358	49.6293	4.6199	52.5422
4.63729	30.8493	4.63658	34.6782	4.62763	37.1148	4.61059	39.2685	4.60271	41.8356	4.63816	36.8246	4.63765	42.3278	4.63307	47.2851	4.6139	48.8119	4.60296	51.0819
4.62834	30.61	4.62651	34.2648	4.60774	36.3316	4.60169	38.1808	4.60016	41.2265	4.63734	37.0683	4.63516	42.8135	4.61222	46.3275	4.60159	47.5998	4.5997	50.8618
4.62488	30.7187	4.60967	34.1995	4.60108	35.7659	4.59976	38.5506	4.59909	41.0307	4.63673	37.2179	4.61608	42.4347	4.60128	45.2738	4.59935	47.5345	4.59869	51.0376
4.62203	31.4367	4.60103	33.5034	4.5995	36.3316	4.59889	38.5289	4.59864	41.0525	4.6288	37.6826	4.60194	41.2252	4.59904	45.3408	4.59833	47.7329	4.59798	51.1264
4.60199	31.5455	4.59935	33.7645	4.59859	36.4186	4.59833	38.8552	4.59818	41.7269	4.60876	36.8573	4.5992	41.2017	4.59818	45.4722	4.59767	47.867	4.59757	51.5024
4.58897	30.8493	4.59798	34.1561	4.59792	37.1583	4.59767	39.4861	4.5963	43.3367	4.60037	36.3109	4.59818	41.5124	4.59757	45.7812	4.59726	48.2856	4.59614	51.9671
4.58165	29.4134	4.59426	34.9828	4.59518	37.811	4.59421	40.0953	4.59101	42.7711	4.59843	36.5356	4.59752	41.7761	4.59696	46.0901	4.59553	48.6842	4.58999	52.5416
4.57885	29.4568	4.58618	34.961	4.58831	38.7247	4.58612	40.7915	4.57905	43.6631	4.59757	36.9551	4.59686	42.2173	4.59477	46.5975	4.58867	49.2595	4.58017	53.1395
4.57448	29.892	4.57666	34.4823	4.57483	38.6159	4.56873	41.0742	4.5613	45.1207	4.59492	37.5947	4.5938	42.7247	4.58724	47.4382	4.57748	50.0506	4.56517	54.061
4.56278	31.0014	4.564	34.9392	4.55622	38.3765	4.54742	41.3788	4.53592	44.5333	4.58495	38.4554	4.58231	43.8291	4.57158	48.0491	4.55871	50.7492	4.54086	54.5142
4.54376	31.1973	4.5436	35.0262	4.53124	38.8769	4.51715	41.2482	4.49935	44.2069	4.56466	38.1921	4.55962	43.8228	4.54772	48.0662	4.53048	50.6767	4.51029	54.4679
4.52356	29.7397	4.51873	33.6556	4.50184	36.8972	4.48643	39.6384	4.46863	42.3578	4.54762	36.1027	4.53841	42.1936	4.52138	46.6599	4.50022	49.6056	4.47677	53.1069
4.50668	28.9783	4.49737	32.916	4.48252	36.8102	4.46237	39.5078	4.45383	42.3143	4.5376	35.1151	4.52092	41.0938	4.49854	46.0048	4.47234	48.5447	4.45703	52.2604
4.49254	29.8486	4.48353	33.0683	4.46029	37.093	4.44742	39.6384	4.43277	43.8155	4.52697	34.8741	4.50423	41.0077	4.47448	45.688	4.45546	48.202	4.43455	54.5169
4.47148	32.4594	4.46156	34.3954	4.43898	37.55	4.42026	41.5312	4.36639	47.9055	4.51461	35.1169	4.48302	41.3828	4.45769	45.6053	4.43725	49.9946	4.37565	58.1724

## Sheet: SuppFig3 a3
Voltage	ASI	Voltage	ASI	Voltage	ASI	Voltage	ASI	Voltage	ASI	Voltage	ASI	Voltage	ASI	Voltage	ASI	Voltage	ASI	Voltage	ASI
V	Ω cm2	V	Ω cm2	V	Ω cm2	V	Ω cm2	V	Ω cm2	V	Ω cm2	V	Ω cm2	V	Ω cm2	V	Ω cm2	V	Ω cm2
	1 wt% LiDFOB + 1 wt% TMSPi										Baseline
4.64294	30.5917	4.64248	35.2277	4.64187	40.4845	4.64088	43.3249	4.63973	46.8838	4.6435	37.0873	4.6434	42.3496	4.64248	46.9858	4.64162	49.3926	4.64029	52.8034
4.6405	30.4285	4.63981	35.1298	4.63912	40.4845	4.63806	43.4882	4.63653	47.2102	4.64085	36.7131	4.6405	41.9971	4.63968	46.3103	4.63851	49.0331	4.63526	53.1324
4.63882	30.4285	4.63813	35.1298	4.6376	40.7784	4.63287	44.1412	4.61044	46.1982	4.63943	36.7358	4.63892	42.018	4.6379	46.6428	4.63358	49.6293	4.6199	52.5422
4.6376	30.5265	4.63706	35.6195	4.62707	41.3007	4.60487	42.2149	4.60098	45.0881	4.63816	36.8246	4.63765	42.3278	4.63307	47.2851	4.6139	48.8119	4.60296	51.0819
4.63706	31.0489	4.62791	36.0439	4.60365	39.4397	4.60029	42.019	4.59899	45.0881	4.63734	37.0683	4.63516	42.8135	4.61222	46.3275	4.60159	47.5998	4.5997	50.8618
4.63455	31.5386	4.60395	34.3462	4.59991	39.2439	4.59869	42.117	4.59823	45.0554	4.63673	37.2179	4.61608	42.4347	4.60128	45.2738	4.59935	47.5345	4.59869	51.0376
4.61517	31.114	4.59983	34.2483	4.59846	39.3418	4.59792	42.2802	4.59747	45.8391	4.6288	37.6826	4.60194	41.2252	4.59904	45.3408	4.59833	47.7329	4.59798	51.1264
4.60143	30.1346	4.59838	34.3788	4.59785	39.5703	4.59731	42.6393	4.59731	46.8186	4.60876	36.8573	4.5992	41.2017	4.59818	45.4722	4.59767	47.867	4.59757	51.5024
4.59907	30.2326	4.5977	34.738	4.59731	39.8969	4.59693	42.9332	4.59648	47.1125	4.60037	36.3109	4.59818	41.5124	4.59757	45.7812	4.59726	48.2856	4.59614	51.9671
4.59777	30.5591	4.59701	35.0972	4.59686	40.3866	4.59602	43.3903	4.59274	47.4716	4.59843	36.5356	4.59752	41.7761	4.59696	46.0901	4.59553	48.6842	4.58999	52.5416
4.59678	31.1468	4.59602	35.5869	4.59525	40.8763	4.59091	44.0106	4.58274	47.7653	4.59757	36.9551	4.59686	42.2173	4.59477	46.5975	4.58867	49.2595	4.58017	53.1395
4.59213	31.8978	4.59159	36.5664	4.58785	41.7578	4.57961	44.8268	4.56916	48.5816	4.59492	37.5947	4.5938	42.7247	4.58724	47.4382	4.57748	50.0506	4.56517	54.061
4.57862	32.8118	4.57763	37.6111	4.57061	42.8679	4.56039	46.0675	4.54726	49.4957	4.58495	38.4554	4.58231	43.8291	4.57158	48.0491	4.55871	50.7492	4.54086	54.5142
4.55688	31.2771	4.55154	36.5661	4.54047	42.2148	4.52766	45.3491	4.51118	49.006	4.56466	38.1921	4.55962	43.8228	4.54772	48.0662	4.53048	50.6767	4.51029	54.4679
4.54185	28.9265	4.52796	34.2482	4.51369	39.6682	4.49523	43.4229	4.47311	47.0144	4.54762	36.1027	4.53841	42.1936	4.52138	46.6599	4.50022	49.6056	4.47677	53.1069
4.53094	28.2083	4.51217	33.5299	4.49149	39.2439	4.46555	42.4107	4.45556	45.3494	4.5376	35.1151	4.52092	41.0938	4.49854	46.0048	4.47234	48.5447	4.45703	52.2604
4.51904	28.2736	4.49432	33.7585	4.46571	39.1132	4.45327	41.6925	4.44839	46.7207	4.52697	34.8741	4.50423	41.0077	4.47448	45.688	4.45546	48.202	4.43455	54.5169
4.50492	28.4042	4.46975	34.0849	4.4519	38.5255	4.44564	43.2925	4.40757	50.2467	4.51461	35.1169	4.48302	41.3828	4.45769	45.6053	4.43725	49.9946	4.37565	58.1724

## Sheet: SuppFig3 b1
Voltage	ASI	Voltage	ASI	Voltage	ASI	Voltage	ASI	Voltage	ASI	Voltage	ASI	Voltage	ASI	Voltage	ASI	Voltage	ASI	Voltage	ASI
V	Ω cm2	V	Ω cm2	V	Ω cm2	V	Ω cm2	V	Ω cm2	V	Ω cm2	V	Ω cm2	V	Ω cm2	V	Ω cm2	V	Ω cm2
	1 wt% VC + 0.1 M LDF										Baseline
4.63661	60.6199	4.63813	58.8581	4.6389	60.7504	4.6392	61.0767	4.63844	63.9478	4.6435	37.0873	4.6434	42.3496	4.64248	46.9858	4.64162	49.3926	4.64029	52.8034
4.63355	62.5122	4.63569	59.5759	4.63615	61.5987	4.6363	62.186	4.63569	65.1223	4.64085	36.7131	4.6405	41.9971	4.63968	46.3103	4.63851	49.0331	4.63526	53.1324
4.6096	61.925	4.63172	61.1419	4.6334	63.0995	4.63355	63.752	4.62791	66.1664	4.63943	36.7358	4.63892	42.018	4.6379	46.6428	4.63358	49.6293	4.6199	52.5422
4.59663	61.7944	4.60426	59.3801	4.60899	61.6639	4.60746	62.0555	4.60258	63.491	4.63816	36.8246	4.63765	42.3278	4.63307	47.2851	4.6139	48.8119	4.60296	51.0819
4.58259	63.8173	4.59739	59.0538	4.59907	60.6852	4.59922	61.2072	4.59831	63.3605	4.63734	37.0683	4.63516	42.8135	4.61222	46.3275	4.60159	47.5998	4.5997	50.8618
4.54719	57.2268	4.59525	60.0979	4.59739	61.1419	4.59754	61.5987	4.59739	64.0783	4.63673	37.2179	4.61608	42.4347	4.60128	45.2738	4.59935	47.5345	4.59869	51.0376
4.53895	56.1174	4.5774	61.2072	4.59586	61.7944	4.59678	62.3165	4.59617	64.7961	4.6288	37.6826	4.60194	41.2252	4.59904	45.3408	4.59833	47.7329	4.59798	51.1264
4.52659	56.9005	4.5478	56.9005	4.58686	63.0343	4.59327	63.0343	4.59251	65.5791	4.60876	36.8573	4.5992	41.2017	4.59818	45.4722	4.59767	47.867	4.59757	51.5024
4.50492	58.3361	4.53712	55.1387	4.55985	62.708	4.58198	64.6003	4.58045	67.2757	4.60037	36.3109	4.59818	41.5124	4.59757	45.7812	4.59726	48.2856	4.59614	51.9671
4.47074	60.6852	4.5214	55.2039	4.53559	59.7716	4.55207	64.2741	4.55116	67.602	4.59843	36.5356	4.59752	41.7761	4.59696	46.0901	4.59553	48.6842	4.58999	52.5416
4.43412	63.3605	4.50156	55.8564	4.51652	58.8581	4.52216	61.5987	4.5153	65.5791	4.59757	36.9551	4.59686	42.2173	4.59477	46.5975	4.58867	49.2595	4.58017	53.1395
4.39689	72.9527	4.47044	56.77	4.49302	59.3148	4.49683	61.2072	4.48249	65.2528	4.59492	37.5947	4.5938	42.7247	4.58724	47.4382	4.57748	50.0506	4.56517	54.061
4.33219	106.297	4.44663	57.1615	4.46128	59.3148	4.46448	61.0767	4.45899	64.4698	4.58495	38.4554	4.58231	43.8291	4.57158	48.0491	4.55871	50.7492	4.54086	54.5142
		4.42329	61.3377	4.44923	60.1631	4.45335	61.8597	4.44816	68.4502	4.56466	38.1921	4.55962	43.8228	4.54772	48.0662	4.53048	50.6767	4.51029	54.4679
		4.37079	67.602	4.42344	64.6003	4.43198	66.2317	4.40635	72.6264	4.54762	36.1027	4.53841	42.1936	4.52138	46.6599	4.50022	49.6056	4.47677	53.1069
		4.27283	80.1305	4.36347	69.2985	4.3743	70.5383	4.31144	80	4.5376	35.1151	4.52092	41.0938	4.49854	46.0048	4.47234	48.5447	4.45703	52.2604
				4.24826	77.1941	4.262	77.9119	4.159	94.4861	4.52697	34.8741	4.50423	41.0077	4.47448	45.688	4.45546	48.202	4.43455	54.5169
				4.07126	95.4649	4.08698	95.2692			4.51461	35.1169	4.48302	41.3828	4.45769	45.6053	4.43725	49.9946	4.37565	58.1724

## Sheet: SuppFig3 b2
Voltage	ASI	Voltage	ASI	Voltage	ASI	Voltage	ASI	Voltage	ASI	Voltage	ASI	Voltage	ASI	Voltage	ASI	Voltage	ASI	Voltage	ASI
V	Ω cm2	V	Ω cm2	V	Ω cm2	V	Ω cm2	V	Ω cm2	V	Ω cm2	V	Ω cm2	V	Ω cm2	V	Ω cm2	V	Ω cm2
	1 wt% VC + 1 wt% MS										Baseline
4.63912	36.8686	4.63989	38.9647	4.63958	42.7338	4.6389	46.5342	4.63684	50.328	4.6435	37.0873	4.6434	42.3496	4.64248	46.9858	4.64162	49.3926	4.64029	52.8034
4.63668	36.8047	4.63737	39	4.63661	42.871	4.6302	46.9691	4.61967	49.706	4.64085	36.7131	4.6405	41.9971	4.63968	46.3103	4.63851	49.0331	4.63526	53.1324
4.63508	37.2436	4.63462	39.5055	4.62409	42.8617	4.61295	45.9449	4.60243	48.1847	4.63943	36.7358	4.63892	42.018	4.6379	46.6428	4.63358	49.6293	4.6199	52.5422
4.62646	37.6772	4.62066	39.1199	4.60754	42.0179	4.60044	44.9278	4.59861	47.8883	4.63816	36.8246	4.63765	42.3278	4.63307	47.2851	4.6139	48.8119	4.60296	51.0819
4.61646	37.0225	4.60822	38.5804	4.5996	41.3325	4.59808	44.8651	4.59731	47.9223	4.63734	37.0683	4.63516	42.8135	4.61222	46.3275	4.60159	47.5998	4.5997	50.8618
4.60349	37.0971	4.59922	38.0322	4.59754	41.3338	4.59701	44.9983	4.5967	48.1574	4.63673	37.2179	4.61608	42.4347	4.60128	45.2738	4.59935	47.5345	4.59869	51.0376
4.59762	37.0217	4.59739	38.1381	4.59663	41.5702	4.5964	45.1655	4.59632	48.3899	4.6288	37.6826	4.60194	41.2252	4.59904	45.3408	4.59833	47.7329	4.59798	51.1264
4.59426	37.4567	4.59655	38.4085	4.5964	41.9412	4.59602	45.5352	4.59518	48.6589	4.60876	36.8573	4.5992	41.2017	4.59818	45.4722	4.59767	47.867	4.59757	51.5024
4.58473	39.3834	4.59564	38.8787	4.59548	42.3761	4.59396	45.8355	4.59213	48.9933	4.60037	36.3109	4.59818	41.5124	4.59757	45.7812	4.59726	48.2856	4.59614	51.9671
4.57137	37.1977	4.59274	39.5174	4.59243	42.6425	4.58999	46.4376	4.58511	49.5261	4.59843	36.5356	4.59752	41.7761	4.59696	46.0901	4.59553	48.6842	4.58999	52.5416
4.561	37.0026	4.58457	40.3246	4.58625	43.4131	4.58145	46.8046	4.57382	50.1256	4.59757	36.9551	4.59686	42.2173	4.59477	46.5975	4.58867	49.2595	4.58017	53.1395
4.5462	37.0379	4.56939	40.0736	4.57237	44.215	4.56748	47.4746	4.55856	50.9288	4.59492	37.5947	4.5938	42.7247	4.58724	47.4382	4.57748	50.0506	4.56517	54.061
4.52918	35.9741	4.55184	39.5429	4.55161	43.8608	4.54452	47.7265	4.53285	51.1206	4.58495	38.4554	4.58231	43.8291	4.57158	48.0491	4.55871	50.7492	4.54086	54.5142
4.51438	35.7942	4.53025	38.9395	4.52491	43.4179	4.51476	47.5174	4.49928	51.0148	4.56466	38.1921	4.55962	43.8228	4.54772	48.0662	4.53048	50.6767	4.51029	54.4679
4.49569	36.1731	4.5079	38.0935	4.49714	42.2309	4.48203	46.4843	4.46838	49.7087	4.54762	36.1027	4.53841	42.1936	4.52138	46.6599	4.50022	49.6056	4.47677	53.1069
4.47745	36.6133	4.48562	37.8037	4.47219	41.6315	4.45838	45.1876	4.45258	48.9307	4.5376	35.1151	4.52092	41.0938	4.49854	46.0048	4.47234	48.5447	4.45703	52.2604
4.46014	38.2657	4.47036	37.7698	4.4538	41.3691	4.44663	45.8868	4.42969	51.4136	4.52697	34.8741	4.50423	41.0077	4.47448	45.688	4.45546	48.202	4.43455	54.5169
4.43008	40.9031	4.45121	38.922	4.44007	42.5385	4.41741	48.1972	4.34569	55.3526	4.51461	35.1169	4.48302	41.3828	4.45769	45.6053	4.43725	49.9946	4.37565	58.1724

[truncated: 22 more sheets: SuppFig3 b3, SuppFig3 c1, SuppFig3 C2, SuppFig3 C3, SuppFig3 D1, SuppFig3 D2, SuppFig3 D3, SuppFig4, SuppFig5, SuppFig6, SuppFig7, SuppFig8 a1, SuppFig8 a2, SuppFig8 a3, SuppFig8 b1, SuppFig8 b2, SuppFig8 b3, SuppFig10, SuppFig11, SuppFig 12 …]
